# Supplementary material for: A Comparative Analysis of Symmetry Indices for Spatiotemporal Gait Features in Early Parkinson’s Disease
Source: Neurol Int. 2023 Sep 7;15(3):1129–39. doi: 10.3390/neurolint15030070 (PMC10535875; doi:10.3390/neurolint15030070)
Supplement: Supplementary file 1 [file neurolint-15-00070-s001.zip]

Archive with 1 entries (1 files):
- neurolint-2541167-supplementary.pdf
